# Supplementary material for: Osmolyte Signatures for the Protection of Aspergillus sydowii Cells under Halophilic Conditions and Osmotic Shock
Source: J Fungi (Basel). 2021 May 26;7(6):414. doi: 10.3390/jof7060414 (PMC8228332; doi:10.3390/jof7060414)
Supplement: Supplementary file 1 [file jof-07-00414-s001.zip]

Archive with 1 entries (1 files):
- jof-1207251-supplementary.pdf
